# Supplementary material for: Suppression of mitochondrial ROS by prohibitin drives glioblastoma progression and therapeutic resistance
Source: Nat Commun. 2021 Jun 17;12:3720. doi: 10.1038/s41467-021-24108-6 (PMC8211793; doi:10.1038/s41467-021-24108-6)
Supplement: Supplementary file 3 — Source Data [file 41467_2021_24108_MOESM3_ESM.xlsx]

## Sheet: Fig.1a
							PHB
							PHB2
							SOX2
							Olig2
							GFAP
							Tubulin

## Sheet: Fig.1b
							PHB
							SOX2
							Tubulin

## Sheet: Fig.1c
							PHB
							SOX2
							Tubulin

## Sheet: Fig.1d
											SOX2-	SOX2+
											12	50
											5	25
											54	46
											28	35
											15	35
											23	60
											35	33
											23	25
											20	37
											15	52
											0	45
											10	33
											26	35
											35	45
											23	25
											21	23
											27	45
											40	45
											10	75
											40	70
											12	32
											9	33
											33	33
											38	58
											10	15
											45	45
											35	33
											0	35
											34	35
											43	24
											45	40
											10	35
											33	35
											13	45
											0	0
											0	70
											10	57
											15	15
											10	35
											10	47
											35	40
											0	70
											43	20
											25	43
											0	70
											25	60
											0	37
											0	80
											10	56
											12	35
											15	32
											45	90
											57	57
											30	0
											0	60
											15	35
											30	35
											40	80
											40	50
											15	65
											20	13
											65	90
											0	75
											44	50
											25	30
											35	90
											43	35
											25	34
											40	35
											35	55
											0	45
											0	80
											0	90
											0	28
											0	60
											10	0
											0	36
											0	30
											20	45
											15	75
											23	50
											0	55
											0
											38
											0
											42
											39
											28
											25
											0
											40
											30
											45
											25
											35

## Sheet: Fig.1e
PHB	SOX2
5	12
0	5
5	54
0	28
10	15
15	23
13	35
10	23
0	20
0	15
0	0
0	10
0	26
11	35
5	23
0	21
10	27
0	40
0	10
3	40
8	12
0	9
10	33
10	38
5	10
0	45
0	35
0	0
0	34
0	43
0	45
0	10
5	33
15	13
0	0
0	0
0	10
0	15
0	10
0	10
10	35
0	0
10	43
10	25
0	0
10	25
0	0
10	0
0	10
5	12
10	15
0	45
0	57
10	30
0	0
10	15
0	30
0	40
0	40
5	15
10	20
0	65
0	0
0	44
0	25
0	35
0	43
10	25
5	40
0	35
0	0
0	0
0	0
0	0
0	0
0	10
0	0
0	0
0	20
0	15
0	23
0	0
0	0
0	38
10	0
0	42
12	39
10	28
15	25
0	0
13	40
12	30
0	45
20	25
15	35
35	50
25	25
20	46
35	35
25	35
30	60
25	33
25	25
20	37
25	52
20	45
30	33
35	35
20	45
15	25
20	23
25	45
25	45
30	75
35	70
30	32
30	33
27	33
25	58
25	15
15	45
25	33
30	35
20	35
15	24
30	40
20	35
30	35
35	45
15	0
45	70
34	57
23	15
30	35
35	47
33	40
30	70
43	20
42	43
78	70
58	60
36	37
89	80
50	56
55	35
60	32
70	90
65	57
50	0
45	60
54	35
60	35
75	80
50	50
45	65
35	13
60	90
55	75
60	50
45	30
60	90
37	35
45	34
35	35
45	55
42	45
45	80
55	90
42	28
55	60
40	0
30	36
36	30
40	45
60	75
45	50
36	55

## Sheet: Fig.1f
gene_id	locus	1987_5_CD133POS	2907xp1.CD133POS	CCF1914_2_Flank_x_p1_CD133POS	CCF2997xp1.CD133POS	CCF3028xp2.CD133POS_JR21	CCF3029xp1.CD133POS	CCF3038xp2.CD133POS	CCF3094_xp1_CD133POS	CCF3128xp1.CD133POS_JR27	CCF3136xp1.CD133POS_JR15	CCF_3145_xp1POSPOS	CW1918_CD133POS	CW1919_CD133POS	CW1924.CD133POS	CW2012_1_CD133POS	CW2025_3_CD133POSPOS	CW738xp2.CD133POS	CW789xp2.CD133POS	RKI1xp1.CD133POS	CW1987_1_bulk.tumor	CW1987_4_bulk	CW1987_5_bulk	CW1987_6_bulk	CW2012_1_bulk	CW2012_4_bulk.tumor	CW2012_5_bulk	CD133+	CD133-	RATIO
PHB	chr17:47481419-47492242	14.45	15.25	18.88	23.66	19.01	19.86	19.93	38.53	23.5	22.69	18.93	20.96	14.09	16.88	11.4	12.74	19.25	14.99	38.37	8.58	15.16	14.97	16.82	9.2	8.86	10.37	20.1774	11.9943	1.68225

## Sheet: Fig.1g
								PHB
								PHB2
								Tubulin

## Sheet: Fig.1h
h

## Sheet: Fig.1i
						Low	High
i						0.6	2.1
						0	1.8
						1	3.6
						0.6	1.8
						1	2.4
						0.6	0.1
						1.5	1.2
						1.4	2.1
						0.5	2.4
						0.2	0.3
	See Supplementary Table 1					1.5	3.2
						0.3	1.25
						0.3
						0.8
						1
						1.5
						1.8
						2
						1
						0.3
						1.8
						1.8
						1.2
						0.6
						1.25
						1
						0.4
						0.6
						0.7
						0
						0
						0.05
						0
						0.2
						0.6
						1.2
						0
						0
						0.5
						0.5

## Sheet: Fig.1j
j
				Low PHB	High PHB
			no Recurrence	0.696203	0.283951
			Recurrence	0.303797	0.716049
			See Supplementary Table 1

[truncated: 154 more sheets: Fig.1k, Fig.2a, Fig.2b, Fig.2c, Fig.2d, Fig.2e, Fig.2f, Fig.2g, Fig.2h, Fig.2i, Fig.2j, Fig.2k, Fig.3a, Fig.3b, Fig.3c, Fig3d, Fig.3e, Fig.3f, Fig.3g, Fig.3h …]
